# Supplementary material for: Prevention of Dental Caries: A Review on the Improvements of Toothpaste Formulations from 1900 to 2023
Source: Dent J (Basel). 2024 Mar 4;12(3):64. doi: 10.3390/dj12030064 (PMC10969581; doi:10.3390/dj12030064)
Supplement: Supplementary file 1 [file dentistry-12-00064-s001.zip]

Archive with 1 entries (1 files):
- dentistry-2865769-supplementary.pdf
